# Supplementary material for: A 3D-Printed Multichannel Viscometer for High-Throughput Analysis of Frying Oil Quality
Source: Sensors (Basel). 2018 May 19;18(5):1625. doi: 10.3390/s18051625 (PMC5982248; doi:10.3390/s18051625)
Supplement: Supplementary file 1 [file sensors-18-01625-s001.zip]

Archive with 2 entries (2 files):
- Movie S1.wmv
- Movie S2.wmv
